# Supplementary material for: Clinical Predictors of Cognitive Impairment in a Cohort of Patients with Older Age Bipolar Disorder
Source: Brain Sci. 2025 Mar 27;15(4):349. doi: 10.3390/brainsci15040349 (PMC12026280; doi:10.3390/brainsci15040349)
Supplement: Supplementary file 1 [file brainsci-15-00349-s001.zip]

Archive with 1 entries (1 files):
- brainsci-3492292-supplementary.pdf
